# Supplementary material for: The Effects of Nature Exposure Therapies on Stress, Depression, and Anxiety Levels: A Systematic Review
Source: Eur J Investig Health Psychol Educ. 2024 Mar 7;14(3):609–22. doi: 10.3390/ejihpe14030040 (PMC10969128; doi:10.3390/ejihpe14030040)
Supplement: Supplementary file 1 [file ejihpe-14-00040-s001.zip]

Archive with 4 entries (4 files):
- Figure S1.tif
- Figure S2.tif
- Figure S3.tif
- Table S1-S2.xlsx
