# Supplementary material for: The Effects of Nature Exposure Therapies on Stress, Depression, and Anxiety Levels: A Systematic Review
Source: Eur J Investig Health Psychol Educ. 2024 Mar 7;14(3):609–22. doi: 10.3390/ejihpe14030040 (PMC10969128; doi:10.3390/ejihpe14030040)
Supplement: Supplementary file 1 [file ejihpe-14-00040-s001.zip › Table S1-S2.xlsx]

## Sheet: Table S1
	Table S1. Definition of psychological outcomes
	Author, year (Country)	Outcomes	Definition of the outcome
	Bielinis et al., 2018 (Poland)	POMS	This tool measures six mood states; tension and anxiety (T-A), depression and dejection (D), anger and hostility (A-H), vigor (V), fatigue (F), and confusion (C). In the current research, they used a 65-item Polish version of POMS. The author does not describe the cut-off points used for this scale.
		PANAS	PANAS allows measuring the negative and positive affect with 20 items where 10 items are for the negative and 10 are for the positive affect. The author does not describe the cut-off points used for this scale.
		ROS	The ROS scale contains 6 items, each item was assessed by the participants in a seven-point Likert scale (from “1–not at all” to “7–completely”). In this study, they used 6 items of the ROS scale. The author does not describe the cut-off points used for this scale.
	Bing et al., 2016 (China)	POMS	To assess the fluctuating active mood states of the participants, they used the standard version of the POMS test. They assessed the participants’ mood state changes before and after the study. The standard version of POMS including negative subscales (T: tension-anxiety; D: depression-dejection; A: anger-hostility; F: fatigue-inertia; and C: confusion-bewilderment) and a positive subscale (V: vi…
	Choe et al., 2020 (United Kingdom)	PANAS	The PANAS contains two 10-item subscales designed to measure positive feelings, and negative feelings. Respondents were asked how much they felt each of the 20 emotions (1 = not at all, 5 = extremely). Scores ranged from 10 to 50 with higher scores indicating higher levels of positive or negative feelings. Scores ranged from 10 to 50, where a higher score was associated with a higher level in the…
	Janeczko et al., 2020 (Poland)	POMS	They used a 65-item Polish version of POMS. It is a tool that measures six subscales of mood state: confusion or bewilderment, fatigue, anger or hostility, tension or anxiety, depression or dejection, and vigor. For each question, a five-point Likert scale was used to estimate the mood state of the participants from 0 (strongly disagree) to 4 (strongly agree).
		PANAS	It is composed of 20 questions of which the same number refer to positive and to negative feelings. Each question was evaluated with a Likert five-point scale (1—strongly disagree, 5—strongly agree).
		ROS	This contains six items, eachof which is evaluated by the participants by a seven-point Likert scale (1—very unlikely, 7—verylikely).
	Kim et al., 2020, 2021 (South Korea)‎	POMS	POMS: It simultaneously evaluates six mood states: “tension-anxiety (T–A)”, “depression-dejection (D)”, “anger-hostility (A–H)”, “fatigue (F)”, “confusion (C)”, and “vigor (V)”. A five-point Likert scale (0 = strongly agree to 4 = strongly disagree) was used for each item to evaluate each participant’s mood state. In this study, we employed the short form of the Korean version of the POMS (30 ite…
		SRI-MF	SRI-MF was used to assess the participants’ stress response levels. The SRI-MF is a self-reported tool that measures the participant’s stress response levels, including somatization, anger, and depression. The SRI-MF is a key measurement tool concerning stress, particularly the mental health and physical symptoms related to stress. It has been used previously to estimate the effect of a forest th…
	Razani et al., 2018 (United States)	PSS10	A 10-item validated Likert scale, with responses to each item with five options (i.e., never, almost never, sometimes, usually, always).
	POMS: Profile of Mood States questionnaire; PANAS: Positive and Negative Affect Schedule; ROS: estorative Outcome Scale; SRI-MF: Stress Response Inventory; PSS10: Perceived Stress Scale - 10 items.

## Sheet: Table S2
	Table S2. Cortisol study results, Bing et al., 2016 (blood cortisol) and Razani et al., 2018 (salivary cortisol) ng/mL.
			Cortisol studies
			Intervention				Control				Weight
			Mean	SD	Total		Mean	SD	Total
	Pre-Test	Razani et al., 2018	49.0	38.0	42		44.0	30.0	23		19.7%
		Bing et al., 2016	32.0	20.0	10		38.0	24.0	8		12.9%
	Pos-Test	Razani et al., 2018	35.0	19.0	42		33.0	19.0	23		59.6%
		Bing et al., 2016	17.0	13.0	10		50.0	37.0	8		7.7%
